# Supplementary material for: Exosomes derived from Umbilical cord mesenchymal stem cell promote hair regrowth in C57BL6 mice through upregulation of the RAS/ERK signaling pathway
Source: J Transl Int Med. 2024 Nov 6;12(5):478–94. doi: 10.1515/jtim-2024-0012 (PMC11538887; doi:10.1515/jtim-2024-0012)
Supplement: Supplementary file 1 — Supplementary Material Details [file jtim-2024-0012_sm.zip]

Archive with 1 entries (1 files):
- jtim-2024-0012_sm/3 JTIM-D-23-00129 SI.pdf
